# Supplementary material for: Widespread Treponema pallidum Infection in Nonhuman Primates, Tanzania
Source: Emerg Infect Dis. 2018 Jun;24(6):1002–9. doi: 10.3201/eid2406.180037 (PMC6004850; doi:10.3201/eid2406.180037)
Supplement: Technical Appendix 2 — Dataset of all free-ranging nonhuman primates included into the study. [file 18-0037-Techapp-s2.xlsx]

## Sheet: Stats RAW
Article DOI: https://doi.org/10.3201/eid2406.180037
Technical Appendix 2. Dataset of all free-ranging nonhuman primates included into the study of Treponema pallidum infection, Tanzania. Sampling site abbreviations as indicated in the main text and Figure 1. AG, anogential; CNA, clinically nonaffected; NA, not applicable; OF, orofacial. Geographic coordinates in decimal degrees.
S/No.	ID No.	Geo location	Sex	Numerical ID code	Sampling date	Species (common name)	Species (scientific name)	Latidude	Longitude	Espline TP test	PCR (polA/tp47)	TP_negative6positive9	Lesion type
1	13	ANP	F	1	050116	Blue monkey	Cercopithecus mitis	-3.23703	36.8568	negative	NA	NA	CNA
2	14	ANP	F	1	050116	Blue monkey	Cercopithecus mitis	-3.23708	36.8569	negative	NA	NA	CNA
3	01	ANP	M	1	060815	Olive baboon	Papio anubis	-3.23691	36.8529	negative	NA	NA	CNA
4	02	ANP	M	1	080815	Olive baboon	Papio anubis	-3.23695	36.8529	negative	NA	NA	CNA
5	03	ANP	M	1	080815	Olive baboon	Papio anubis	-3.23696	36.853	negative	NA	NA	CNA
6	04	ANP	M	1	030116	Olive baboon	Papio anubis	-3.22495	36.8851	negative	NA	NA	CNA
7	05	ANP	F	1	030116	Olive baboon	Papio anubis	-3.23438	36.8558	negative	NA	NA	CNA
8	06	ANP	M	1	030116	Olive baboon	Papio anubis	-3.23418	36.856	negative	NA	NA	CNA
9	07	ANP	M	1	040116	Olive baboon	Papio anubis	-3.22528	36.8846	negative	NA	NA	CNA
10	08	ANP	M	1	040116	Olive baboon	Papio anubis	-3.22523	36.8845	negative	NA	NA	CNA
11	09	ANP	F	1	040116	Olive baboon	Papio anubis	-3.2755	36.8967	negative	NA	NA	CNA
12	10	ANP	M	1	040116	Olive baboon	Papio anubis	-3.23355	36.8505	negative	NA	NA	CNA
13	11	ANP	F	1	040116	Olive baboon	Papio anubis	-3.2338	36.8508	negative	NA	NA	CNA
14	12	ANP	M	1	050116	Olive baboon	Papio anubis	-3.23622	36.8569	negative	NA	NA	CNA
15	37	GNP	M	1	260916	Blue monkey	Cercopithecus mitis	-4.67201	29.6249	negative	NA	NA	CNA
16	34	GNP	F	1	240916	Vervet monkey	Chlorocebus pygerythrus	-4.62538	29.6365	positive	NA	NA	CNA
17	35	GNP	F	1	240916	Vervet monkey	Chlorocebus pygerythrus	-4.62611	29.6364	positive	NA	NA	CNA
18	36	GNP	M	1	250916	Vervet monkey	Chlorocebus pygerythrus	-4.62792	29.6346	positive	NA	NA	CNA
19	01	GNP	M	1	200916	Olive baboon	Papio anubis	-4.63912	29.6305	positive	NA	NA	CNA
20	02	GNP	M	1	200916	Olive baboon	Papio anubis	-4.63918	29.6308	positive	NA	NA	CNA
21	03	GNP	F	8	200916	Olive baboon	Papio anubis	-4.63888	29.6307	positive	positive	positive	AG
22	04	GNP	F	1	200916	Olive baboon	Papio anubis	-4.63915	29.631	positive	NA	NA	CNA
23	07	GNP	M	1	210916	Olive baboon	Papio anubis	-4.66637	29.6239	negative	NA	NA	CNA
24	08	GNP	M	1	210916	Olive baboon	Papio anubis	-4.66618	29.6239	negative	NA	NA	CNA
25	09	GNP	F	1	210916	Olive baboon	Papio anubis	-4.66689	29.6239	negative	NA	NA	CNA
26	10	GNP	F	1	210916	Olive baboon	Papio anubis	-4.66666	29.624	negative	NA	NA	CNA
27	11	GNP	M	1	210916	Olive baboon	Papio anubis	-4.73334	29.6091	negative	NA	NA	CNA
28	12	GNP	M	1	210916	Olive baboon	Papio anubis	-4.73334	29.6091	negative	NA	NA	CNA
29	13	GNP	M	1	210916	Olive baboon	Papio anubis	-4.73325	29.6091	negative	NA	NA	CNA
30	14	GNP	F	1	210916	Olive baboon	Papio anubis	-4.73343	29.6096	negative	NA	NA	CNA
31	19	GNP	M	2	220916	Olive baboon	Papio anubis	-4.67816	29.6209	positive	positive	positive	AG
32	20	GNP	F	5	220916	Olive baboon	Papio anubis	-4.67811	29.6217	positive	positive	positive	AG
33	21	GNP	F	1	220916	Olive baboon	Papio anubis	-4.67817	29.6208	positive	NA	NA	CNA
34	22	GNP	M	1	220916	Olive baboon	Papio anubis	-4.67841	29.6218	negative	NA	NA	CNA
35	23	GNP	F	1	220916	Olive baboon	Papio anubis	-4.62763	29.635	positive	NA	NA	CNA
36	24	GNP	F	1	220916	Olive baboon	Papio anubis	-4.62806	29.6344	positive	NA	NA	CNA
37	25	GNP	M	1	220916	Olive baboon	Papio anubis	-4.62779	29.6347	positive	NA	NA	CNA
38	26	GNP	M	1	230916	Olive baboon	Papio anubis	-4.67113	29.6285	negative	NA	NA	CNA
39	27	GNP	F	1	230916	Olive baboon	Papio anubis	-4.67127	29.6281	negative	NA	NA	CNA
40	28	GNP	F	1	230916	Olive baboon	Papio anubis	-4.67092	29.6286	negative	NA	NA	CNA
41	29	GNP	M	1	230916	Olive baboon	Papio anubis	-4.67121	29.6279	negative	NA	NA	CNA
42	30	GNP	F	2	230916	Olive baboon	Papio anubis	-4.67112	29.6276	negative	NA	NA	AG
43	31	GNP	M	2	230916	Olive baboon	Papio anubis	-4.67244	29.6311	negative	NA	NA	AG
44	32	GNP	F	1	230916	Olive baboon	Papio anubis	-4.67257	29.631	negative	NA	NA	CNA
45	33	GNP	M	1	230916	Olive baboon	Papio anubis	-4.67255	29.6311	negative	NA	NA	CNA
46	38	GNP	M	1	260916	Olive baboon	Papio anubis	-4.62871	29.6347	positive	NA	NA	CNA
47	01	Issa	F	5	101016	Yellow baboon	Papio cynocephalus	-5.50952	30.5618	positive	positive	positive	AG
48	02	Issa	F	8	101016	Yellow baboon	Papio cynocephalus	-5.5112	30.5636	positive	positive	positive	AG
49	02	JCBNP	M	1	100517	Blue monkey	Cercopithecus mitis	-6.27491	39.4198	negative	NA	NA	CNA
50	08	JCBNP	F	1	120517	Blue monkey	Cercopithecus mitis	-6.27336	39.4192	negative	NA	NA	CNA
51	13	JCBNP	M	1	130517	Vervet monkey	Chlorocebus pygerythrus	-6.1005	39.2439	negative	NA	NA	CNA
52	01	JCBNP	F	1	100517	Zanzibar red colobus	Piliocolobus kirkii	-6.27522	39.4205	negative	NA	NA	CNA
53	03	JCBNP	F	1	100517	Zanzibar red colobus	Piliocolobus kirkii	-6.2749	39.4198	negative	NA	NA	CNA
54	04	JCBNP	M	1	110517	Zanzibar red colobus	Piliocolobus kirkii	-6.27286	39.4187	negative	NA	NA	CNA
55	05	JCBNP	F	1	110517	Zanzibar red colobus	Piliocolobus kirkii	-6.27103	39.4192	negative	NA	NA	CNA
56	06	JCBNP	F	1	110517	Zanzibar red colobus	Piliocolobus kirkii	-6.27305	39.4185	negative	NA	NA	CNA
57	07	JCBNP	M	1	120517	Zanzibar red colobus	Piliocolobus kirkii	-6.27301	39.4192	negative	NA	NA	CNA
58	09	JCBNP	M	1	120517	Zanzibar red colobus	Piliocolobus kirkii	-6.27042	39.4197	negative	NA	NA	CNA
59	10	JCBNP	M	1	120517	Zanzibar red colobus	Piliocolobus kirkii	-6.27107	39.4191	negative	NA	NA	CNA
60	11	JCBNP	F	1	120517	Zanzibar red colobus	Piliocolobus kirkii	-6.27098	39.4193	negative	NA	NA	CNA
61	12	JCBNP	F	1	120517	Zanzibar red colobus	Piliocolobus kirkii	-6.27189	39.4212	negative	NA	NA	CNA
62	01	KNP	M	1	111016	Vervet monkey	Chlorocebus pygerythrus	-6.633	31.1421	negative	NA	NA	CNA
63	02	KNP	M	1	111016	Vervet monkey	Chlorocebus pygerythrus	-6.63299	31.1416	negative	NA	NA	CNA
64	03	KNP	F	1	121016	Vervet monkey	Chlorocebus pygerythrus	-6.64316	31.1385	positive	NA	NA	CNA
65	04	KNP	F	2	121016	Vervet monkey	Chlorocebus pygerythrus	-6.64327	31.1388	positive	positive	positive	AG
66	11	KNP	M	1	131016	Vervet monkey	Chlorocebus pygerythrus	-6.68696	31.0411	negative	NA	NA	CNA
67	12	KNP	M	1	131016	Vervet monkey	Chlorocebus pygerythrus	-6.6401	31.1396	positive	NA	NA	CNA
68	05	KNP	M	1	121016	Yellow baboon	Papio cynocephalus	-6.63357	31.1419	negative	NA	NA	CNA
69	06	KNP	M	1	121016	Yellow baboon	Papio cynocephalus	-6.63392	31.1434	negative	NA	NA	CNA
70	07	KNP	M	1	121016	Yellow baboon	Papio cynocephalus	-6.63679	31.1433	negative	NA	NA	CNA
71	08	KNP	M	1	121016	Yellow baboon	Papio cynocephalus	-6.63684	31.1431	negative	NA	NA	CNA
72	09	KNP	F	1	131016	Yellow baboon	Papio cynocephalus	-6.63295	31.1441	negative	NA	NA	CNA
73	10	KNP	M	1	131016	Yellow baboon	Papio cynocephalus	-6.63435	31.1428	negative	NA	NA	CNA
74	09	LMNP	M	2	180815	Blue monkey	Cercopithecus mitis	-3.37267	35.8392	negative	positive	positive	AG
75	31	LMNP	F	1	190317	Blue monkey	Cercopithecus mitis	-3.40118	35.8225	negative	NA	NA	CNA
76	35	LMNP	M	1	200317	Blue monkey	Cercopithecus mitis	-3.41001	35.8207	negative	NA	NA	CNA
77	38	LMNP	M	1	200317	Blue monkey	Cercopithecus mitis	-3.41051	35.8201	negative	NA	NA	CNA
78	39	LMNP	F	1	200317	Blue monkey	Cercopithecus mitis	-3.41052	35.8199	positive	NA	NA	CNA
79	40	LMNP	M	1	200317	Blue monkey	Cercopithecus mitis	-3.4108	35.8201	negative	NA	NA	CNA
80	32	LMNP	M	2	190317	Vervet monkey	Chlorocebus pygerythrus	-3.40139	35.8224	positive	positive	positive	AG
81	33	LMNP	M	2	190317	Vervet monkey	Chlorocebus pygerythrus	-3.41275	35.8382	positive	positive	negative	AG
82	34	LMNP	M	2	190317	Vervet monkey	Chlorocebus pygerythrus	-3.41202	35.8384	positive	positive	positive	AG
83	36	LMNP	F	1	200317	Vervet monkey	Chlorocebus pygerythrus	-3.41003	35.8208	positive	NA	NA	CNA
84	37	LMNP	M	1	200317	Vervet monkey	Chlorocebus pygerythrus	-3.41015	35.8209	negative	NA	NA	CNA
85	02	LMNP	M	5	290415	Olive baboon	Papio anubis	-3.40093	35.8281	positive	positive	negative	AG
86	03	LMNP	F	5	300415	Olive baboon	Papio anubis	-3.40789	35.8282	positive	positive	positive	AG
87	04	LMNP	F	2	020515	Olive baboon	Papio anubis	-3.47691	35.78	negative	positive	positive	AG
88	04	LMNP	F	8	160815	Olive baboon	Papio anubis	-3.3901	35.8252	positive	positive	positive	AG
89	06	LMNP	F	5	170815	Olive baboon	Papio anubis	-3.44967	35.7957	positive	positive	positive	AG
90	07	LMNP	F	5	170815	Olive baboon	Papio anubis	-3.37627	35.8333	positive	positive	positive	AG
91	10	LMNP	F	8	190815	Olive baboon	Papio anubis	-3.2129	35.8263	positive	positive	positive	AG
92	11	LMNP	F	5	200815	Olive baboon	Papio anubis	-3.38924	35.8256	positive	positive	positive	AG
93	12	LMNP	F	2	210815	Olive baboon	Papio anubis	-3.38903	35.8244	positive	positive	positive	AG
94	13	LMNP	M	8	210815	Olive baboon	Papio anubis	-3.38853	35.8232	positive	positive	positive	AG
95	14	LMNP	F	5	220815	Olive baboon	Papio anubis	-3.40577	35.8128	positive	positive	positive	AG
96	15	LMNP	F	5	250815	Olive baboon	Papio anubis	-3.42487	35.8142	positive	positive	positive	AG
97	16	LMNP	M	5	250815	Olive baboon	Papio anubis	-3.41109	35.8205	positive	positive	positive	AG
98	17	LMNP	F	5	270815	Olive baboon	Papio anubis	-3.40309	35.8251	positive	positive	positive	AG
99	18	LMNP	F	5	270815	Olive baboon	Papio anubis	-3.4271	35.8118	positive	positive	positive	AG
100	19	LMNP	F	8	280815	Olive baboon	Papio anubis	-3.40273	35.8138	positive	positive	positive	AG
101	20	LMNP	F	5	280815	Olive baboon	Papio anubis	-3.37805	35.8323	positive	positive	positive	AG
102	21	LMNP	F	2	290815	Olive baboon	Papio anubis	-3.40755	35.8349	positive	positive	positive	AG
103	22	LMNP	F	5	290815	Olive baboon	Papio anubis	-3.39319	35.8232	positive	positive	positive	AG
104	23	LMNP	M	1	081215	Olive baboon	Papio anubis	-3.47642	35.7795	positive	NA	NA	CNA
105	24	LMNP	M	2	081215	Olive baboon	Papio anubis	-3.47645	35.7795	positive	positive	positive	AG
106	25	LMNP	F	1	081215	Olive baboon	Papio anubis	-3.47643	35.7795	positive	NA	NA	CNA
107	26	LMNP	M	1	081215	Olive baboon	Papio anubis	-3.47643	35.7795	positive	NA	NA	CNA
108	27	LMNP	F	1	081215	Olive baboon	Papio anubis	-3.47644	35.7795	positive	NA	NA	CNA
109	28	LMNP	M	1	081215	Olive baboon	Papio anubis	-3.47644	35.7795	positive	NA	NA	CNA
110	29	LMNP	M	1	180416	Olive baboon	Papio anubis	-3.69545	36.3763	positive	NA	NA	CNA
111	30	LMNP	F	5	190416	Olive baboon	Papio anubis	-3.625	36.3906	positive	positive	positive	AG
112	24	MKNP	M	1	170715	Vervet monkey	Chlorocebus pygerythrus	-7.3404	37.1179	positive	NA	NA	CNA
113	25	MKNP	M	5	170715	Vervet monkey	Chlorocebus pygerythrus	-7.34041	37.1179	positive	negative	NA	AG
114	28	MKNP	F	1	190715	Vervet monkey	Chlorocebus pygerythrus	-7.34033	37.1179	positive	NA	NA	CNA
115	30	MKNP	M	2	190715	Vervet monkey	Chlorocebus pygerythrus	-7.3404	37.118	positive	NA	NA	AG
116	31	MKNP	F	1	190715	Vervet monkey	Chlorocebus pygerythrus	-7.34053	37.1179	negative	NA	NA	CNA
117	05	MKNP	M	1	130715	Yellow baboon	Papio cynocephalus	-7.36738	37.0448	positive	NA	NA	CNA
118	06	MKNP	M	1	130715	Yellow baboon	Papio cynocephalus	-7.34048	37.1178	positive	NA	NA	CNA
119	07	MKNP	M	1	140715	Yellow baboon	Papio cynocephalus	-7.35945	37.0555	positive	NA	NA	CNA
120	08	MKNP	F	1	150715	Yellow baboon	Papio cynocephalus	-7.3371	37.1145	positive	NA	NA	CNA
121	09	MKNP	F	1	150715	Yellow baboon	Papio cynocephalus	-7.33353	37.1108	negative	NA	NA	CNA
122	10	MKNP	F	1	150715	Yellow baboon	Papio cynocephalus	-7.3113	37.1786	negative	NA	NA	CNA
123	11	MKNP	F	1	150715	Yellow baboon	Papio cynocephalus	-7.31127	37.1786	positive	NA	NA	CNA
124	12	MKNP	M	1	150715	Yellow baboon	Papio cynocephalus	-7.30988	37.1785	positive	NA	NA	CNA
125	13	MKNP	M	1	150715	Yellow baboon	Papio cynocephalus	-7.30651	37.1791	positive	NA	NA	CNA
126	14	MKNP	M	1	160715	Yellow baboon	Papio cynocephalus	-7.37108	37.0391	positive	NA	NA	CNA
127	15	MKNP	F	1	160715	Yellow baboon	Papio cynocephalus	-7.35723	37.0979	positive	NA	NA	CNA
128	16	MKNP	F	1	160715	Yellow baboon	Papio cynocephalus	-7.35721	37.0979	positive	NA	NA	CNA
129	17	MKNP	F	1	160715	Yellow baboon	Papio cynocephalus	-7.27378	37.1857	positive	NA	NA	CNA
130	18	MKNP	F	1	160715	Yellow baboon	Papio cynocephalus	-7.27382	37.1857	negative	NA	NA	CNA
131	19	MKNP	M	1	170715	Yellow baboon	Papio cynocephalus	-7.34337	37.1654	positive	NA	NA	CNA
132	21	MKNP	F	1	170715	Yellow baboon	Papio cynocephalus	-7.33403	37.1714	positive	NA	NA	CNA
133	22	MKNP	F	1	170715	Yellow baboon	Papio cynocephalus	-7.33406	37.1713	positive	NA	NA	CNA
134	23	MKNP	M	1	170715	Yellow baboon	Papio cynocephalus	-7.33413	37.1715	positive	NA	NA	CNA
135	26	MKNP	F	1	180715	Yellow baboon	Papio cynocephalus	-7.33829	37.117	positive	NA	NA	CNA
136	27	MKNP	M	5	180715	Yellow baboon	Papio cynocephalus	-7.37263	37.0369	positive	positive	positive	AG
137	03	MNP	M	1	300916	Red-tailed monkey	Cercopithecus ascanius	-6.11802	29.7306	negative	NA	NA	CNA
138	11	MNP	M	1	021016	Red-tailed monkey	Cercopithecus ascanius	-6.11671	29.7305	negative	NA	NA	CNA
139	06	MNP	M	1	300916	Vervet monkey	Chlorocebus pygerythrus	-6.11897	29.7302	negative	NA	NA	CNA
140	07	MNP	M	2	300916	Vervet monkey	Chlorocebus pygerythrus	-6.1187	29.73	positive	positive	positive	AG
141	17	MNP	F	1	041016	Vervet monkey	Chlorocebus pygerythrus	-6.03082	29.7438	positive	NA	NA	CNA
142	01	MNP	M	1	300916	Yellow baboon	Papio cynocephalus	-6.11885	29.7305	negative	NA	NA	CNA
143	02	MNP	M	1	300916	Yellow baboon	Papio cynocephalus	-6.11899	29.73	negative	NA	NA	CNA
144	04	MNP	M	1	300916	Yellow baboon	Papio cynocephalus	-6.11903	29.7303	negative	NA	NA	CNA
145	05	MNP	M	1	300916	Yellow baboon	Papio cynocephalus	-6.1192	29.7302	negative	NA	NA	CNA
146	08	MNP	M	1	011016	Yellow baboon	Papio cynocephalus	-6.12868	29.7322	negative	NA	NA	CNA
147	09	MNP	M	1	011016	Yellow baboon	Papio cynocephalus	-6.11735	29.7306	negative	NA	NA	CNA
148	10	MNP	M	1	021016	Yellow baboon	Papio cynocephalus	-6.11924	29.7309	negative	NA	NA	CNA
149	13	MNP	F	1	031016	Yellow baboon	Papio cynocephalus	-6.03667	29.7419	negative	NA	NA	CNA
150	14	MNP	F	1	041016	Yellow baboon	Papio cynocephalus	-6.03722	29.7406	negative	NA	NA	CNA
151	15	MNP	F	1	041016	Yellow baboon	Papio cynocephalus	-6.0371	29.7406	negative	NA	NA	CNA
152	12	MNP	M	1	031016	Uganda red colobus	Piliocolobus tephrosceles	-6.03037	29.7441	negative	NA	NA	CNA
153	16	MNP	M	1	041016	Uganda red colobus	Piliocolobus tephrosceles	-6.03116	29.7445	negative	NA	NA	CNA
154	01	NCA	M	1	130516	Olive baboon	Papio anubis	-3.22163	35.5054	negative	NA	NA	CNA
155	02	NCA	M	1	140516	Olive baboon	Papio anubis	-3.22716	35.5077	negative	NA	NA	CNA
156	03	NCA	M	1	140516	Olive baboon	Papio anubis	-3.22609	35.5059	negative	NA	NA	CNA
157	04	NCA	F	1	140516	Olive baboon	Papio anubis	-3.22653	35.506	negative	NA	NA	CNA
158	05	NCA	F	1	150516	Olive baboon	Papio anubis	-3.15231	35.6001	negative	NA	NA	CNA
159	06	NCA	F	1	150516	Olive baboon	Papio anubis	-3.15229	35.6001	negative	NA	NA	CNA
160	07	NCA	M	1	160516	Olive baboon	Papio anubis	-3.19659	35.5036	negative	NA	NA	CNA
161	08	NCA	F	1	160516	Olive baboon	Papio anubis	-3.20085	35.5081	negative	NA	NA	CNA
162	09	NCA	F	8	170516	Olive baboon	Papio anubis	-3.29935	35.5922	positive	positive	positive	AG
163	10	NCA	M	8	170516	Olive baboon	Papio anubis	-3.29935	35.5923	positive	positive	positive	AG
164	11	NCA	F	1	210317	Olive baboon	Papio anubis	-3.30042	35.5924	positive	NA	NA	CNA
165	12	NCA	F	5	210317	Olive baboon	Papio anubis	-3.30111	35.5923	positive	positive	positive	AG
166	13	NCA	M	2	210317	Olive baboon	Papio anubis	-3.30071	35.5921	positive	positive	positive	AG
167	14	NCA	M	5	210317	Olive baboon	Papio anubis	-3.30116	35.5924	positive	positive	positive	AG
168	15	NCA	F	2	220317	Olive baboon	Papio anubis	-3.30278	35.592	positive	positive	positive	AG
169	16	NCA	F	2	220317	Olive baboon	Papio anubis	-3.30221	35.5919	positive	positive	positive	AG
170	17	NCA	F	2	220317	Olive baboon	Papio anubis	-3.29973	35.5923	positive	positive	positive	AG
171	18	NCA	F	8	220317	Olive baboon	Papio anubis	-3.29973	35.5922	positive	positive	positive	AG
172	03	RNP	F	1	080716	Vervet monkey	Chlorocebus pygerythrus	-7.67948	34.9329	positive	NA	NA	CNA
173	04	RNP	F	1	080716	Vervet monkey	Chlorocebus pygerythrus	-7.6794	34.9332	positive	NA	NA	CNA
174	05	RNP	M	2	080716	Vervet monkey	Chlorocebus pygerythrus	-7.6793	34.9332	positive	positive	positive	AG
175	06	RNP	M	2	090716	Vervet monkey	Chlorocebus pygerythrus	-7.68097	34.9318	positive	positive	NA	AG
176	10	RNP	M	1	100716	Vervet monkey	Chlorocebus pygerythrus	-7.68147	34.9299	positive	NA	NA	CNA
177	11	RNP	F	1	100716	Vervet monkey	Chlorocebus pygerythrus	-7.68158	34.9301	positive	NA	NA	CNA
178	01	RNP	M	1	080716	Yellow baboon	Papio cynocephalus	-7.6833	34.9292	positive	NA	NA	CNA
179	02	RNP	F	1	080716	Yellow baboon	Papio cynocephalus	-7.68305	34.9293	positive	NA	NA	CNA
180	07	RNP	F	1	090716	Yellow baboon	Papio cynocephalus	-7.68278	34.9307	positive	NA	NA	CNA
181	08	RNP	M	1	100716	Yellow baboon	Papio cynocephalus	-7.67835	34.9291	positive	NA	NA	CNA
182	09	RNP	F	1	100716	Yellow baboon	Papio cynocephalus	-7.68085	34.9297	positive	NA	NA	CNA
183	12	RNP	M	1	100716	Yellow baboon	Papio cynocephalus	-7.68223	34.9325	positive	NA	NA	CNA
184	13	RNP	M	1	130716	Yellow baboon	Papio cynocephalus	-7.60178	34.902	positive	NA	NA	CNA
185	14	RNP	F	5	130716	Yellow baboon	Papio cynocephalus	-7.59978	34.9054	positive	positive	positive	AG
186	15	RNP	M	1	140716	Yellow baboon	Papio cynocephalus	-7.59988	34.9036	positive	NA	NA	CNA
187	16	RNP	F	8	140716	Yellow baboon	Papio cynocephalus	-7.5998	34.9038	positive	positive	positive	AG
188	17	RNP	M	5	140716	Yellow baboon	Papio cynocephalus	-7.59862	34.8844	positive	positive	positive	AG
189	18	RNP	F	2	140716	Yellow baboon	Papio cynocephalus	-7.59952	34.8844	positive	positive	positive	AG
190	01	SGR	M	1	270217	Yellow baboon	Papio cynocephalus	-8.46428	38.5528	negative	NA	NA	CNA
191	02	SGR	M	1	280217	Yellow baboon	Papio cynocephalus	-8.47159	38.5441	negative	NA	NA	CNA
192	03	SGR	M	1	10317	Yellow baboon	Papio cynocephalus	-8.44884	38.5934	negative	NA	NA	CNA
193	04	SGR	M	2	300317	Yellow baboon	Papio cynocephalus	-7.5359	37.7662	negative	NA	NA	AG
194	05	SGR	F	1	30317	Yellow baboon	Papio cynocephalus	-7.53548	37.7655	negative	NA	NA	CNA
195	06	SGR	M	1	50317	Yellow baboon	Papio cynocephalus	-7.74917	38.2023	negative	NA	NA	CNA
196	07	SGR	F	1	50317	Yellow baboon	Papio cynocephalus	-7.74555	38.1965	negative	NA	NA	CNA
197	08	SGR	M	1	50317	Yellow baboon	Papio cynocephalus	-7.74681	38.197	negative	NA	NA	CNA
198	14	SNP	M	1	111115	Vervet monkey	Chlorocebus pygerythrus	-2.46187	34.8059	positive	NA	NA	CNA
199	15	SNP	F	1	111115	Vervet monkey	Chlorocebus pygerythrus	-2.46187	34.8059	positive	NA	NA	CNA
200	16	SNP	M	1	121115	Vervet monkey	Chlorocebus pygerythrus	-2.29437	34.7997	positive	NA	NA	CNA
201	17	SNP	M	1	121115	Vervet monkey	Chlorocebus pygerythrus	-2.2946	34.8002	positive	NA	NA	CNA
202	18	SNP	F	1	121115	Vervet monkey	Chlorocebus pygerythrus	-2.29463	34.7999	positive	NA	NA	CNA
203	34	SNP	F	1	211115	Vervet monkey	Chlorocebus pygerythrus	-2.19287	33.8738	positive	NA	NA	CNA
204	35	SNP	F	1	211115	Vervet monkey	Chlorocebus pygerythrus	-2.19273	33.8736	positive	NA	NA	CNA
205	40	SNP	M	1	231115	Vervet monkey	Chlorocebus pygerythrus	-2.08465	34.6433	positive	NA	NA	CNA
206	41	SNP	M	2	231115	Vervet monkey	Chlorocebus pygerythrus	-2.0837	34.6414	positive	positive	positive	AG
207	01	SNP	M	5	120815	Olive baboon	Papio anubis	-2.23364	34.2174	positive	positive	positive	AG
208	02	SNP	F	2	130815	Olive baboon	Papio anubis	-2.37784	34.8227	positive	positive	positive	AG
209	04	SNP	M	1	071115	Olive baboon	Papio anubis	-2.43187	34.8544	negative	NA	NA	CNA
210	05	SNP	M	1	081115	Olive baboon	Papio anubis	-2.38373	34.8186	positive	NA	NA	CNA
211	06	SNP	F	2	081115	Olive baboon	Papio anubis	-2.38395	34.8191	positive	positive	positive	AG
212	07	SNP	M	5	081115	Olive baboon	Papio anubis	-2.48623	34.835	positive	positive	positive	AG
213	08	SNP	M	1	091115	Olive baboon	Papio anubis	-2.49063	34.8428	negative	NA	NA	CNA
214	09	SNP	F	1	101115	Olive baboon	Papio anubis	-2.28761	34.6887	positive	NA	NA	CNA
215	10	SNP	F	1	101115	Olive baboon	Papio anubis	-2.27533	34.5558	negative	NA	NA	CNA
216	11	SNP	F	6	101115	Olive baboon	Papio anubis	-2.26867	34.6694	positive	NA	NA	OF
217	12	SNP	F	1	101115	Olive baboon	Papio anubis	-2.27402	34.6726	negative	NA	NA	CNA
218	13	SNP	F	1	111115	Olive baboon	Papio anubis	-2.46907	34.8068	negative	NA	NA	CNA
219	19	SNP	M	1	131115	Olive baboon	Papio anubis	-2.32102	34.8439	positive	NA	NA	CNA
220	20	SNP	M	1	131115	Olive baboon	Papio anubis	-2.32102	34.8437	positive	negative	NA	CNA
221	21	SNP	F	1	151115	Olive baboon	Papio anubis	-2.29965	34.7859	negative	NA	NA	CNA
222	22	SNP	M	1	151115	Olive baboon	Papio anubis	-2.29587	34.7865	negative	NA	NA	CNA
223	23	SNP	F	1	151115	Olive baboon	Papio anubis	-2.3298	34.8453	positive	NA	NA	CNA
224	24	SNP	M	5	151115	Olive baboon	Papio anubis	-2.33002	34.8454	positive	positive	positive	AG
225	25	SNP	F	1	161115	Olive baboon	Papio anubis	-2.08357	34.6379	negative	NA	NA	CNA
226	26	SNP	M	1	181115	Olive baboon	Papio anubis	-2.33135	34.8451	positive	NA	NA	CNA
227	27	SNP	M	1	191115	Olive baboon	Papio anubis	-2.19595	34.2697	positive	NA	NA	CNA
228	28	SNP	M	1	191115	Olive baboon	Papio anubis	-2.18507	34.2388	positive	NA	NA	CNA
229	29	SNP	F	2	191115	Olive baboon	Papio anubis	-2.18055	34.2265	positive	positive	positive	AG
230	30	SNP	M	1	191115	Olive baboon	Papio anubis	-2.1803	34.2121	positive	NA	NA	CNA
231	31	SNP	M	1	201115	Olive baboon	Papio anubis	-2.18847	34.1152	positive	NA	NA	CNA
232	32	SNP	F	1	201115	Olive baboon	Papio anubis	-2.18657	34.1091	positive	NA	NA	CNA
233	33	SNP	F	1	201115	Olive baboon	Papio anubis	-2.18312	34.1004	positive	NA	NA	CNA
234	36	SNP	F	1	211115	Olive baboon	Papio anubis	-2.19403	33.8728	negative	NA	NA	CNA
235	37	SNP	F	1	221115	Olive baboon	Papio anubis	-2.19155	33.8747	positive	NA	NA	CNA
236	38	SNP	F	1	221115	Olive baboon	Papio anubis	-2.19858	33.8659	positive	NA	NA	CNA
237	39	SNP	M	1	221115	Olive baboon	Papio anubis	-2.1984	33.8662	positive	NA	NA	CNA
238	42	SNP	M	1	231115	Olive baboon	Papio anubis	-2.08582	34.6349	positive	NA	NA	CNA
239	08	TNP	M	1	241215	Vervet monkey	Chlorocebus pygerythrus	-3.82708	36.0646	negative	NA	NA	CNA
240	09	TNP	M	1	241215	Vervet monkey	Chlorocebus pygerythrus	-3.82728	36.0642	positive	NA	NA	CNA
241	10	TNP	M	1	241215	Vervet monkey	Chlorocebus pygerythrus	-3.82725	36.0643	positive	NA	NA	CNA
242	19	TNP	M	1	281215	Vervet monkey	Chlorocebus pygerythrus	-3.12472	35.9508	positive	NA	NA	CNA
243	20	TNP	F	1	281215	Vervet monkey	Chlorocebus pygerythrus	-3.12468	35.9511	negative	NA	NA	CNA
244	26	TNP	F	1	010116	Vervet monkey	Chlorocebus pygerythrus	-3.74535	35.9706	negative	NA	NA	CNA
245	01	TNP	F	1	231215	Olive baboon	Papio anubis	-3.77943	35.9652	positive	NA	NA	CNA
246	02	TNP	M	1	231215	Olive baboon	Papio anubis	-3.78003	35.9658	negative	NA	NA	CNA
247	03	TNP	M	1	231215	Olive baboon	Papio anubis	-3.7809	35.9663	negative	NA	NA	CNA
248	04	TNP	F	1	231215	Olive baboon	Papio anubis	-3.78172	35.9665	negative	NA	NA	CNA
249	05	TNP	F	11	241215	Olive baboon	Papio anubis	-3.88543	36.0754	positive	positive	positive	OF&AG
250	06	TNP	F	1	241215	Olive baboon	Papio anubis	-3.88506	36.0756	positive	NA	NA	CNA
251	07	TNP	M	1	241215	Olive baboon	Papio anubis	-3.88543	36.0754	positive	NA	NA	CNA
252	11	TNP	F	1	251215	Olive baboon	Papio anubis	-3.78705	36.0432	positive	NA	NA	CNA
253	12	TNP	M	9	251215	Olive baboon	Papio anubis	-3.78723	36.044	positive	positive	positive	OF
254	13	TNP	M	1	251215	Olive baboon	Papio anubis	-3.78783	36.0446	positive	NA	NA	CNA
255	14	TNP	M	1	261215	Olive baboon	Papio anubis	-3.79307	35.9586	negative	NA	NA	CNA
256	15	TNP	F	2	261215	Olive baboon	Papio anubis	-3.79297	35.9587	positive	positive	positive	AG
257	16	TNP	F	1	271215	Olive baboon	Papio anubis	-3.76803	36.0209	positive	NA	NA	CNA
258	17	TNP	M	1	271215	Olive baboon	Papio anubis	-3.76815	36.0207	positive	NA	NA	CNA
259	18	TNP	F	1	271215	Olive baboon	Papio anubis	-3.76742	36.0222	negative	NA	NA	CNA
260	21	TNP	F	1	311215	Olive baboon	Papio anubis	-3.78778	36.041	positive	NA	NA	CNA
261	22	TNP	F	1	311215	Olive baboon	Papio anubis	-3.78675	36.0412	positive	NA	NA	CNA
262	23	TNP	M	1	311215	Olive baboon	Papio anubis	-3.7877	36.0448	positive	NA	NA	CNA
263	24	TNP	F	1	010116	Olive baboon	Papio anubis	-3.81748	36.0516	positive	NA	NA	CNA
264	25	TNP	F	1	010116	Olive baboon	Papio anubis	-3.81863	36.0526	positive	NA	NA	CNA
265	06	UNP	M	1	230616	Blue monkey	Cercopithecus mitis	-7.84487	36.8836	negative	NA	NA	CNA
266	07	UNP	F	1	230616	Blue monkey	Cercopithecus mitis	-7.84493	36.8838	negative	NA	NA	CNA
267	10	UNP	M	1	020716	Blue monkey	Cercopithecus mitis	-7.84512	36.8841	negative	NA	NA	CNA
268	11	UNP	M	1	030716	Blue monkey	Cercopithecus mitis	-7.8448	36.8835	negative	NA	NA	CNA
269	08	UNP	M	2	010716	Vervet monkey	Chlorocebus pygerythrus	-7.84463	36.8922	positive	positive	positive	AG
270	01	UNP	M	1	220616	Yellow baboon	Papio cynocephalus	-7.85593	36.8901	negative	NA	NA	CNA
271	02	UNP	M	1	220616	Yellow baboon	Papio cynocephalus	-7.84488	36.8865	negative	NA	NA	CNA
272	03	UNP	F	1	220616	Yellow baboon	Papio cynocephalus	-7.84472	36.8839	negative	NA	NA	CNA
273	04	UNP	M	1	230616	Yellow baboon	Papio cynocephalus	-7.84347	36.8868	negative	NA	NA	CNA
274	05	UNP	F	1	230616	Yellow baboon	Papio cynocephalus	-7.84385	36.8865	negative	NA	NA	CNA
275	14	UNP	F	1	050716	Yellow baboon	Papio cynocephalus	-7.85745	36.8909	negative	NA	NA	CNA
276	15	UNP	M	1	050716	Yellow baboon	Papio cynocephalus	-7.85807	36.8912	negative	NA	NA	CNA
277	18	UNP	M	1	100317	Yellow baboon	Papio cynocephalus	-7.52151	36.6048	positive	NA	NA	CNA
278	19	UNP	M	1	100317	Yellow baboon	Papio cynocephalus	-7.5202	36.5988	negative	NA	NA	CNA
279	20	UNP	M	1	100317	Yellow baboon	Papio cynocephalus	-7.4979	36.5626	negative	NA	NA	CNA
280	21	UNP	M	1	110317	Yellow baboon	Papio cynocephalus	-7.5207	36.6204	negative	NA	NA	CNA
281	22	UNP	M	1	110317	Yellow baboon	Papio cynocephalus	-7.51679	36.6283	positive	NA	NA	CNA
282	23	UNP	F	1	120317	Yellow baboon	Papio cynocephalus	-7.49594	36.5673	negative	NA	NA	CNA
283	24	UNP	F	1	150317	Yellow baboon	Papio cynocephalus	-7.81512	36.8952	negative	NA	NA	CNA
284	25	UNP	F	1	150317	Yellow baboon	Papio cynocephalus	-7.84805	36.8861	negative	NA	NA	CNA
285	26	UNP	M	1	150317	Yellow baboon	Papio cynocephalus	-7.84988	36.8851	negative	NA	NA	CNA
286	27	UNP	M	1	160317	Yellow baboon	Papio cynocephalus	-7.80575	36.8968	negative	NA	NA	CNA
287	09	UNP	M	1	010716	Udzungwa red colobus	Piliocolobus gordonorum	-7.84475	36.8854	negative	NA	NA	CNA
288	12	UNP	F	1	030716	Udzungwa red colobus	Piliocolobus gordonorum	-7.84467	36.8838	negative	NA	NA	CNA
289	13	UNP	M	1	030716	Udzungwa red colobus	Piliocolobus gordonorum	-7.84473	36.8841	negative	NA	NA	CNA
